# Supplementary material for: Molecular insights into high-altitude adaption and acclimatisation of Aporrectodea caliginosa
Source: Life Sci Alliance. 2022 Aug 17;5(11):e202201513. doi: 10.26508/lsa.202201513 (PMC9386962; doi:10.26508/lsa.202201513)
Supplement: Supplementary file 1 [file LSA-2022-01513_TableS1.xlsx]

## Sheet: Table S1
Site	Date	Westings	Northings	Elevation (m)	Soil depth (cm)	weather	vegetation
Site 13	2017-01-22	28.3993	38.4671	2261	1.5	heavy rain	bare rock, lichen, moss, patchy gravel soil, ice patches
Site 14	2017-01-22	28.4076	38.4657	2055	1.5	heavy rain	bare rock, lichen, moss, patchy gravel soil
Site 5	2015-01-26	28.4162	38.4661	1622	2.5	misty	grass, moss
Site 4	2015-01-26	28.4186	38.4659	1517	2.5	misty	grass, moss
Site 3	2015-01-26	28.4216	38.4698	1400	5	misty	grass, moss
Site 2	2015-01-26	28.4247	38.4701	1288	10	misty	grass, moss
Site 1	2015-01-26	28.4258	38.4714	1237	10	misty	grass, moss
Site 6	2015-01-26	28.4263	38.4721	1222	10	misty	grass, moss
Site 7	2015-01-26	28.4325	38.4669	1128	10	misty	grass, moss
Site 8	2015-01-26	28.4325	38.4663	1120	20	misty	fern,moss, bracken, bunder
Site 9	2015-01-26	28.4197	38.494	908	10	misty	grass, moss
Site 10	2015-01-26	28.4044	38.5096	690	7	clear	grass, moss, bunder
Site 11	2015-01-26	28.4345	38.5203	431	1.5	cloudy	grass, moss, cedre, laurel, spruce
Site 12	2015-01-26	28.4215	38.5382	167	1.5	clear	grass, moss, pine, laurel
Site A	2017-01-23	28.4035	38.558	17	1	dry	edge of budner forrest, no worms
Site B:1	2017-01-23	28.3983	38.5553	35	1.5	light rain	dense woodland
Site B:2	2017-01-23	28.3983	38.5553	35	1.5	light rain	rocky field
Site C	2017-01-23	28.3976	38.5555	33	7.5	rain	dense woodland
Site D	2017-01-23	28.2527	38.4909	231	3.5	light rain	dense woodland
Site E	2017-01-23	28.049	38.4178	148	8	light rain	dense woodland
Site F	2017-01-23	28.1313	38.4267	702	10	heavy rain	open mountain top, wet grassland
Site G	2017-01-23	28.4369	38.4335	138	8	light rain	agriculture field
alpha	2018-05-15	28.4062	38.4645	2073	20	sun	brush, grass, moss, patchy gravel soil
gamma	2018-05-14	28.2527	38.4867	340	2.5	sun	very think soil natural thick forrest, rna only site
beta	2018-05-14	28.27	38.4973	196	20	sun	thick grass with weeds, next to cow field
